# Supplementary material for: Berbamine Targets TNFAIP3: A Bioactive Compound Alleviates Oxidative Stress and Inflammation in the Comorbidity of Insomnia and Chronic Obstructive Pulmonary Disease Through Multi-Omics Integration
Source: Int J Mol Sci. 2025 Oct 21;26(20):10227. doi: 10.3390/ijms262010227 (PMC12563523; doi:10.3390/ijms262010227)
Supplement: Supplementary file 1 [file ijms-26-10227-s001.zip]

Archive with 1 entries (1 files):
- ijms-3843205-supplementary.pdf
